# Supplementary material for: Microbial metabolism influences microplastic perturbation of dissolved organic matter in agricultural soils
Source: ISME J. 2024 Jan 10;18(1):wrad017. doi: 10.1093/ismejo/wrad017 (PMC10811734; doi:10.1093/ismejo/wrad017)
Supplement: Supplementary_wrad017 [file supplementary_wrad017.zip]

Archive with 30 entries (30 files):
- Figure.S1.pdf
- Figure.S10.pdf
- Figure.S11.pdf
- Figure.S12.pdf
- Figure.S13.pdf
- Figure.S14.pdf
- Figure.S15.pdf
- Figure.S16.pdf
- Figure.S17.pdf
- Figure.S18.pdf
- Figure.S19.pdf
- Figure.S2.pdf
- Figure.S20.pdf
- Figure.S21.pdf
- Figure.S3.pdf
- Figure.S4.pdf
- Figure.S5.pdf
- Figure.S6.pdf
- Figure.S7.pdf
- Figure.S8.pdf
- Figure.S9.pdf
- Supporting Information.pdf
- Table.S1.docx
- Table.S2.docx
- Table.S3.docx
- Table.S4.docx
- Table.S5.docx
- Table.S6.docx
- Table.S7.docx
- Table.S8.docx
